# Supplementary material for: Epigallocatechin-3-Gallate Suppresses BMP-6-Mediated SMAD1/5/8 Transactivation of Hepcidin Gene by Inducing SMILE in Hepatocytes
Source: Antioxidants (Basel). 2021 Oct 10;10(10):1590. doi: 10.3390/antiox10101590 (PMC8533173; doi:10.3390/antiox10101590)
Supplement: Supplementary file 1 [file antioxidants-10-01590-s001.zip]

Archive with 1 entries (1 files):
- antioxidants-1374318-supplementary.pdf
